# Supplementary material for: Bacterial Enoyl-Reductases: The Ever-Growing List of Fabs, Their Mechanisms and Inhibition
Source: Front Microbiol. 2022 Jun 16;13:891610. doi: 10.3389/fmicb.2022.891610 (PMC9260719; doi:10.3389/fmicb.2022.891610)
Supplement: Supplementary file 1 [file Table_1.xlsx]

## Sheet: Sheet1
short_tree_name	full_entry_id
V|X_oryzae	>gi|1778004089|gb|QGN63241.1| enoyl-[acyl-carrier-protein] reductase FabV [Xanthomonas oryzae pv. oryzae]
V|X_campestris	>gi|2073735111|ref|WP_219196517.1| enoyl-[acyl-carrier-protein] reductase FabV [Xanthomonas campestris]
V|L_enzymogenes	>gi|2007058700|ref|WP_207522970.1| trans-2-enoyl-CoA reductase family protein [Lysobacter enzymogenes]
V|Xylella_fastidiosa	>gi|1896867214|gb|QMT65819.1| enoyl-[acyl-carrier-protein] reductase FabV [Xylella fastidiosa subsp. multiplex]
V|C_salexigens	>gi|2072764103|ref|WP_218976042.1| enoyl-[acyl-carrier-protein] reductase FabV [Chromohalobacter salexigens]
V|V_cholerae	>gi|1778604381|ref|WP_154805902.1| enoyl-[acyl-carrier-protein] reductase FabV, partial [Vibrio cholerae]
V|A_fischeri	>gi|1902002575|dbj|GGK26566.1| enoyl-[acyl-carrier-protein] reductase [NADH] [Aliivibrio fischeri]
V|S_oneidensis	>gi|24347628|gb|AAN54852.1| enoyl acyl-carrier-protein reductase FabV [Shewanella oneidensis MR-1]
V|Shewanella	>gi|1774842583|ref|WP_153662260.1| MULTISPECIES: trans-2-enoyl-CoA reductase family protein [Shewanella]
V|P_aeruginosa	>gi|1708256213|emb|VUY44191.1| FabV [Pseudomonas aeruginosa PAK]
V|B_cenocepacia	>gi|2114262769|ref|WP_226240736.1| enoyl-[acyl-carrier-protein] reductase FabV [Burkholderia cenocepacia]
V|Y_pestis	>gi|488358818|ref|WP_002428203.1| enoyl-[acyl-carrier-protein] reductase FabV, partial [Yersinia pestis]
V|P_fluorescens	>gi|2048405952|ref|WP_214993904.1| enoyl-[acyl-carrier-protein] reductase FabV [Pseudomonas fluorescens]
V|V_paradoxus	>gi|1772362600|gb|QFZ87272.1| enoyl-[acyl-carrier-protein] reductase FabV [Variovorax paradoxus]
V|B._malle	>WP_004192836.1 trans-2-enoyl-CoA reductase family protein [Burkholderia mallei]
V|P_translucida	>gi|961463570|gb|ALS33781.1| enoyl-[acyl-carrier protein] reductase / trans-2-enoyl-CoA reductase (NAD+) [Pseudoalteromonas translucida KMM 520]
V|P_atlantisensis	>gi|1523962730|emb|VDN49060.1| Enoyl-[acyl-carrier-protein] reductase [NADH] [Petrocella atlantisensis]
V|F_psychroterrae	>gi|2044514628|ref|WP_213303237.1| enoyl-[acyl-carrier-protein] reductase FabV [Flavobacterium psychroterrae]
V|T_denticola	>gi|1727734420|ref|WP_147623807.1| trans-2-enoyl-CoA reductase family protein [Treponema denticola]
V|P_profundi	>gi|1902343364|dbj|GGF11503.1| enoyl-[acyl-carrier-protein] reductase [NADH] [Pseudoalteromonas profundi]
V|C_burne	>sp|Q83EP5|FABV_COXBU Enoyl-[acyl-carrier-protein] reductase [NADH] OS=Coxiella burnetii (strain RSA 493 / Nine Mile phase I) OX=227377 GN=fabV PE=3 SV=1
V|V_vulnificus	>gi|1751005294|gb|QET76110.1| enoyl-[acyl-carrier-protein] reductase FabV [Vibrio vulnificus]
v|C_aceto	>WP_034581928.1 trans-2-enoyl-CoA reductase family protein [Clostridium acetobutylicum]
V|S_avermitilis	>gi|739796481|ref|WP_037648517.1| enoyl-[acyl-carrier-protein] reductase FabV [Streptomyces avermitilis]
I|B._cereu	>gi|1952417531|ref|WP_199662651.1| enoyl-ACP reductase FabI [Bacillus cereus group sp. N28]
I|G_thermo	>gi|1778803257|gb|KAE8763789.1| enoyl-ACP reductase FabI [Georgenia thermotolerans]
I|B_subtilis	>gi|638113951|dbj|BAI84727.2| enoyl-(acyl carrier protein) reductase [Bacillus subtilis subsp. natto BEST195]
I|S_aureus	>gi|2118641574|gb|UDD31197.1| enoyl-ACP reductase FabI [Staphylococcus aureus]
I|A_faecalis	>gi|2089432062|ref|WP_222654246.1| enoyl-ACP reductase FabI [Alcaligenes faecalis]
I|S_elongatus	>gi|2020364596|ref|WP_208675278.1| enoyl-ACP reductase FabI [Synechococcus elongatus]
I|Nostoc_sp.	>gi|2103155159|ref|WP_224093427.1| enoyl-ACP reductase FabI [Nostoc sp. MS1]
I|C_coli	>gi|2101496156|gb|UBN61571.1| enoyl-ACP reductase FabI [Campylobacter coli]
I|S_flexneri	>gi|1860177931|gb|QKW70055.1| enoyl-ACP reductase FabI [Shigella flexneri]
I|Salmonella_enterica	>gi|2126529783|gb|UDU78350.1| enoyl-ACP reductase FabI [Salmonella enterica subsp. enterica serovar Typhimurium]
I|H_influenzae	>gi|2043730663|dbj|BBF16190.1| enoyl-[acyl-carrier-protein] reductase [NADH] FabI [Haemophilus influenzae]
I|P_aeruginosa	>gi|2090908231|gb|UAC95088.1| enoyl-ACP reductase FabI [Pseudomonas aeruginosa]
I|B_pseudomallei	>gi|2055911427|gb|QWV59025.1| enoyl-ACP reductase FabI [Burkholderia pseudomallei]
I|P._caffe	>WP_129561856.1 MULTISPECIES: enoyl-ACP reductase FabI [Paraburkholderia]
I|N_meningitidis	>gi|2072794983|gb|QXZ29719.1| enoyl-ACP reductase FabI [Neisseria meningitidis]
L|F_tularensis	>gi|118423719|gb|ABK90109.1| enoyl-ACP reductase I [Francisella tularensis subsp. novicida U112]
I|B_aphidicola	>gi|1584377453|emb|VFP88243.1| Enoyl-[acyl-carrier-protein] reductase [NADH] FabI [Buchnera aphidicola (Cinara piceae)]
I|W_glossinidia	>gi|375158171|gb|AFA41237.1| NADH-dependent enoyl-[acyl-carrier-protein] reductase [Wigglesworthia glossinidia endosymbiont of Glossina morsitans morsitans (Yale colony)]
I|A_aeolicus	>gi|2983915|gb|AAC07465.1| enoyl-[acyl-carrier-protein] reductase (NADH) [Aquifex aeolicus VF5]
I|R._belli	>WP_011477908.1 enoyl-ACP reductase FabI [Rickettsia bellii]
I|R_prowa	>WP_004597508.1 enoyl-ACP reductase FabI [Rickettsia prowazekii]
I|H_pylori	>gi|2102411299|ref|WP_223892770.1| enoyl-ACP reductase FabI [Helicobacter pylori]
I|R_piscinae	>gi|2006123629|ref|WP_207211363.1| enoyl-ACP reductase FabI [Rhodoplanes piscinae]
L|T_thermophilus	>gi|46197607|gb|AAS82020.1| enoyl-[acyl-carrier-protein] reductase (fabL) (NADPH) [Thermus thermophilus HB27]
L|D_gobiensis	>gi|380001058|gb|AFD26248.1| Short-chain dehydrogenase/reductase SDR [Deinococcus gobiensis I-0]
L|G_bacterium	>gi|2090484664|dbj|GJG85783.1| enoyl-[acyl-carrier-protein] reductase [Gemmatimonadetes bacterium T265]
L2|H._pylo	>tr|A0A377RKD4|A0A377RKD4_HELPX 7-alpha-hydroxysteroid dehydrogenase OS=Helicobacter pylori OX=210 GN=fabL_2 PE=4 SV=1
L2|N_brasiliensis	>gi|1440768478|emb|SUB41316.1| Enoyl-[acyl-carrier-protein] reductase [NADPH] FabL [Nocardia brasiliensis]
L2|B_volcania	>gi|1712650668|gb|QDU76349.1| Enoyl-[acyl-carrier-protein] reductase [NADPH] FabL [Bremerella volcania]
L|B_subtilis	>gi|1815968815|ref|WP_163117705.1| enoyl-[acyl-carrier-protein] reductase FabL [Bacillus subtilis]
L|Bacillus	>gi|1245914176|ref|WP_096155484.1| MULTISPECIES: enoyl-[acyl-carrier-protein] reductase FabL [Bacillus]
L|A._halod	>WP_010897110.1 enoyl-[acyl-carrier-protein] reductase FabL [Alkalihalobacillus halodurans]
L|P_vulpis	>gi|1705290855|ref|WP_142643006.1| enoyl-[acyl-carrier-protein] reductase FabL [Psychrobacillus vulpis]
L2|A_soli	>gi|974004505|dbj|BAU29663.1| Enoyl-[acyl-carrier-protein] reductase [NADPH] FabL [Aneurinibacillus soli]
L|Legionella_sp.	>gi|1983704525|ref|WP_203455427.1| enoyl-[acyl-carrier-protein] reductase FabL [Legionella sp. MW5194]
L|L_donaldsonii	>gi|1442911232|ref|WP_115220250.1| enoyl-[acyl-carrier-protein] reductase FabL [Legionella donaldsonii]
L2|L_pneumophila	>gi|1810190497|gb|QIB23208.1| enoyl-[acyl-carrier-protein] reductase FabL [Legionella pneumophila]
L|D_bacterium	>gi|1759923935|gb|KAB2887183.1| enoyl-[acyl-carrier-protein] reductase FabL [Desulfobulbaceae bacterium]
L|b_BMS3Bbin14	>gi|1313426181|dbj|GBE53552.1| enoyl-[acyl-carrier-protein] reductase [NADPH] FabL [bacterium BMS3Bbin14]
L|Desulfobulbus_sp.	>gi|1545553237|gb|RUM40888.1| enoyl-[acyl-carrier-protein] reductase FabL [Desulfobulbus sp.]
L|Desulfurivibrio_sp.	>gi|1484394773|gb|RJX31180.1| enoyl-[acyl-carrier-protein] reductase FabL [Desulfurivibrio sp.]
L|Desulfopila_sp.	>gi|1996418199|ref|WP_205747270.1| enoyl-[acyl-carrier-protein] reductase FabL [Desulfopila sp. IMCC35006]
L|Desulfof	>gi|2020254569|ref|WP_208609703.1| enoyl-[acyl-carrier-protein] reductase FabL [Desulfofustis glycolicus]
L|D_bacterium	>gi|1759923935|gb|KAB2887183.1| enoyl-[acyl-carrier-protein] reductase FabL [Desulfobulbaceae bacterium]
L|c_division	>gi|1774164127|emb|SYZ72075.1| Enoyl-(acyl-carrier-protein) reductase (NADPH) FabL [candidate division Zixibacteria bacterium]
L|P_bacterium	>gi|1720011711|gb|TWU18983.1| Enoyl-[acyl-carrier-protein] reductase [NADPH] FabL [Planctomycetes bacterium Poly21]
L|A_bacterium	>gi|1759898876|gb|KAB2865843.1| enoyl-[acyl-carrier-protein] reductase FabL [Anaerolineae bacterium]
L|P_caffeinilytica	>gi|1839039142|emb|CAB3807754.1| Enoyl-[acyl-carrier-protein] reductase [NADPH] FabL [Paraburkholderia caffeinilytica]
L2|S_acidinfaciens	>gi|1543149409|ref|WP_126051945.1| enoyl-[acyl-carrier-protein] reductase FabL [Siminovitchia acidinfaciens]
L|Streptomyces_sp.	>gi|2020951805|dbj|GHJ37091.1| enoyl-[acyl-carrier-protein] reductase [NADPH] FabL [Streptomyces sp. TS71-3]
L2|Streptomyces	>gi|1894740810|ref|WP_185944064.1| MULTISPECIES: SDR family oxidoreductase [Streptomyces]
l2|M_smegmatis	>gi|1795720218|emb|VTP06922.1| Enoyl-[acyl-carrier-protein] reductase [NADPH] FabL [Mycolicibacterium smegmatis]
l2|N_africana	>gi|1440760662|emb|SUA46370.1| Enoyl-[acyl-carrier-protein] reductase [NADPH] FabL [Nocardia africana]
L2|Amycolatopsis_sp.	>gi|1771318838|gb|QFU90545.1| Enoyl-[acyl-carrier-protein] reductase [NADPH] FabL [Amycolatopsis sp. YIM 10]
L2|Labrenzia_sp.	>gi|1770111788|gb|QFT29902.1| Enoyl-[acyl-carrier-protein] reductase [NADPH] FabL [Labrenzia sp. THAF82]
L2|b_BMS3Bbin06	>gi|1313424581|dbj|GBE33772.1| enoyl-[acyl-carrier-protein] reductase [NADPH] FabL [bacterium BMS3Bbin06]
L2|L_alba	>gi|1822878028|ref|WP_166050563.1| SDR family oxidoreductase [Lentzea alba]
L2|P_bacterium	>gi|1720011711|gb|TWU18983.1| Enoyl-[acyl-carrier-protein] reductase [NADPH] FabL [Planctomycetes bacterium Poly21]
L2|S_varia	>gi|1720001000|gb|TWU08318.1| Enoyl-[acyl-carrier-protein] reductase [NADPH] FabL [Stieleria varia]
L2|L_cremea	>gi|1712668617|gb|QDU92552.1| Enoyl-[acyl-carrier-protein] reductase [NADPH] FabL [Lignipirellula cremea]
L2|N_otitidiscaviarum	>gi|1440755520|emb|SUA81047.1| Enoyl-[acyl-carrier-protein] reductase [NADPH] FabL [Nocardia otitidiscaviarum]
L2|N_farcinica	>gi|1584183600|emb|VFA94623.1| Enoyl-[acyl-carrier-protein] reductase [NADPH] FabL [Nocardia farcinica]
l2|b_HR24	>gi|1286976743|dbj|GBD12687.1| Enoyl-[acyl-carrier-protein] reductase [NADPH] FabL [bacterium HR24]
L2|L._aggr	>WP_023001854.1 NAD(P)-dependent oxidoreductase [Roseibium aggregatum]
K|S_pneumoniae	>gi|2118375318|ref|WP_226383903.1| enoyl-[acyl-carrier-protein] reductase FabK, partial [Streptococcus pneumoniae]
K|S_pseudopneumoniae	>gi|2077278129|ref|WP_220041983.1| enoyl-[acyl-carrier-protein] reductase FabK [Streptococcus pseudopneumoniae]
K|S_mitis	>gi|2099822241|ref|WP_223336112.1| enoyl-[acyl-carrier-protein] reductase FabK [Streptococcus mitis]
K|S_constellatus	>gi|1986090913|gb|QRP81616.1| enoyl-[acyl-carrier-protein] reductase FabK [Streptococcus constellatus]
K|S_anginosus	>gi|490342151|ref|WP_004225001.1| enoyl-[acyl-carrier-protein] reductase FabK [Streptococcus anginosus]
K|S_gordonii	>gi|2058393111|gb|QXA19293.1| enoyl-[acyl-carrier-protein] reductase FabK [Streptococcus gordonii]
K|S_cristatus	>gi|491770633|ref|WP_005591707.1| enoyl-[acyl-carrier-protein] reductase FabK [Streptococcus cristatus]
K|S_merionis	>gi|517184597|ref|WP_018373415.1| enoyl-[acyl-carrier-protein] reductase FabK [Streptococcus merionis]
K|S_agalactiae	>gi|2078766089|gb|QYR06648.1| enoyl-[acyl-carrier-protein] reductase FabK [Streptococcus agalactiae]
K|Clostridium_sp.	>gi|1672661031|ref|WP_138303902.1| enoyl-[acyl-carrier-protein] reductase FabK [Clostridium sp. BSD2780061688st1 H5]
K|C_divergens	>gi|1606981769|ref|WP_135023240.1| enoyl-[acyl-carrier-protein] reductase FabK [Carnobacterium divergens]
K|Granulicatella_sp.	>gi|1816557581|ref|WP_163545621.1| enoyl-[acyl-carrier-protein] reductase FabK [Granulicatella sp. zg-ZJ]
K|C_difficile	>gi|2107619174|gb|UCA29022.1| enoyl-[acyl-carrier-protein] reductase FabK [Clostridioides difficile]
K|P_sordellii	>gi|2075335555|gb|QYE97491.1| enoyl-[acyl-carrier-protein] reductase FabK [Paeniclostridium sordellii]
K|S_ruminantium	>gi|1782613949|ref|WP_156019083.1| enoyl-[acyl-carrier-protein] reductase FabK [Streptococcus ruminantium]
K|Desulfitobacterium_sp.	>gi|1718246841|ref|WP_144678408.1| enoyl-[acyl-carrier-protein] reductase FabK [Desulfitobacterium sp. LBE]
K|O_valericigenes	>gi|348596974|dbj|BAL00935.1| enoyl-[acyl-carrier-protein] reductase [Oscillibacter valericigenes Sjm18-20]
K|C_ochracea	>gi|314945717|gb|EFS97732.1| putative enoyl-[acyl-carrier-protein] reductase II [Capnocytophaga ochracea F0287]
K|F_bacterium	>gi|2030723912|gb|QUL99700.1| enoyl-[acyl-carrier-protein] reductase FabK [Firmicutes bacterium]
K|P_marshii	>gi|304334911|gb|EFM01185.1| oxidoreductase, 2-nitropropane dioxygenase family protein [Prevotella marshii DSM 16973 = JCM 13450]
K|H_neptunium	>gi|114737399|gb|ABI75524.1| trans-2-enoyl-ACP reductase II [Hyphomonas neptunium ATCC 15444]
K|B_trematum	>gi|1443699139|emb|SUV98664.1| 2-nitropropane dioxygenase [Bordetella trematum]
K|S_thermophilus	>gi|2077049050|ref|WP_220018003.1| enoyl-[acyl-carrier-protein] reductase FabK [Streptococcus thermophilus]
L2|S_rubidaea	>gi|1540206609|emb|VEI70496.1| Enoyl-[acyl-carrier-protein] reductase [NADPH] FabL [Serratia rubidaea]
L2|M_ginsengisoli	>gi|770651887|gb|KJL37223.1| Enoyl-[acyl-carrier-protein] reductase [NADPH] FabL [Microbacterium ginsengisoli]
L2|B_goksoyri	>gi|1727547335|gb|QEG35088.1| Enoyl-[acyl-carrier-protein] reductase [NADPH] FabL [Bythopirellula goksoyri]
